# Supplementary material for: The effect of SGLT2 inhibition on prostate cancer: Mendelian randomization and observational analysis using electronic healthcare and cohort data
Source: Cell Rep Med. 2024 Aug 20;5(8):101688. doi: 10.1016/j.xcrm.2024.101688 (PMC11384955; doi:10.1016/j.xcrm.2024.101688)
Supplement: Table S2. Genetic instruments selected to proxy SGLT2 inhibition and HbA1c levels (data from UK Biobank males), related to STAR Methods [file mmc2.xlsx]

## Sheet: Sheet1
Supplementary Table 2A. Genetic instruments been selected to proxy SGLT2 inhibition and HbA1c levels (data from UK Biobank males). Related to STAR Methods
Phenotype	SNP	Effect_allele	Other_allele	Effect_allele_freq	Beta	Se	P_male	N	maf	r2 - variance explained	Sum_r2	N_SNPs	F-statistics	P_both_sex
SGLT2 (primary)	rs55766044	T	C	0.280054	0.016598	0.0038396	1.5408e-05	159160	0.280054	0.000111092	NR	NR	NR	3.9e-12
SGLT2 (primary)	rs8050500	C	T	0.446057	-0.029472	0.0034702	2.033e-17	159160	0.446057	0.000429244	NR	NR	NR	1.2e-30
SGLT2 (primary)	rs45625038	T	C	0.029642	0.030872	0.010191	0.0024509	159160	0.029642	5.48276e-05	NR	NR	NR	1.2e-09
SGLT2 (primary)	rs28675289	T	C	0.0444984	-0.039783	0.008472	2.6582e-06	159160	0.0444984	0.000134586	NR	NR	NR	1.5e-11
SGLT2 (primary)	rs28692853	A	C	0.507351	-0.017678	0.0034567	3.1562e-07	159160	0.492649	0.000156222	NR	NR	NR	2.8e-10
SGLT2 (primary)	rs1232538	T	G	0.273352	0.011088	0.0038733	0.0042004	159160	0.273352	4.88408e-05	NR	NR	NR	4e-08
SGLT2 (primary)	rs557720784	T	C	0.054399	0.029376	0.0079395	0.00021569	159160	0.054399	8.87798e-05	0.00102359	7	23.2963	6.1e-07
SGLT2 (stringent)	rs9930811	G	A	0.365448	-0.017783	0.0035798	6.7886e-07	159160	0.365448	0.000146667	NR	NR	NR	8.7e-12
SGLT2 (stringent)	rs35445454	T	C	0.344802	-0.013165	0.0036331	0.00029076	159160	0.344802	7.83094e-05	0.000224977	2	17.9073	1.2e-08
Note: Phenotype is the exposure that has been proxied by the genetic instruments. Variant ID, CHR and Position are the ID, chromosome and position of the genetic variant. Effect allele, other allele, effect allele freq, beta, SE, N and P are the genetic association information of the genetic variant on the exposure.
Supplementary Table 2B. Genetic instruments been selected to proxy SGLT2 inhibition and HbA1c levels (data from UK Biobank males). Related to STAR Methods
Phenotype	SNP	Effect_allele	Other_allele	Effect_allele_freq	Beta	Se	P	N	maf	r2 - variance explained	Sum_r2	N_SNPs	F-statistics
SGLT2	rs9930811	G	A	0.365448	-0.017783	0.0035798	6.7886e-07	159160	0.365448	0.000146667	NR	NR	NR
SGLT2	rs35445454	T	C	0.344802	-0.013165	0.0036331	0.00029076	159160	0.344802	7.83094e-05	0.000224977	2	17.9073
Glycated haemoglobin	rs1975283	C	A	0.685435	-0.024285	0.0037186	6.5681e-11	159160	0.314565	0.000254321	NR	NR	NR
Glycated haemoglobin	rs11166447	C	T	0.358504	-0.014169	0.0036065	8.545e-05	159160	0.358504	9.23414e-05	NR	NR	NR
Glycated haemoglobin	rs1175550	G	A	0.230044	-0.044997	0.0041531	2.4105e-27	159160	0.230044	0.000717256	NR	NR	NR
Glycated haemoglobin	rs2808454	T	A	0.541865	0.020324	0.0034635	4.4178e-09	159160	0.458135	0.000205085	NR	NR	NR
Glycated haemoglobin	rs3768321	T	G	0.196926	0.031397	0.004339	4.642e-13	159160	0.196926	0.000311792	NR	NR	NR
Glycated haemoglobin	rs7513688	A	G	0.360704	0.02204	0.0036002	9.2661e-10	159160	0.360704	0.00022403	NR	NR	NR
Glycated haemoglobin	rs1078308	C	A	0.727487	-0.01984	0.0038789	3.1423e-07	159160	0.272513	0.000156072	NR	NR	NR
Glycated haemoglobin	rs599134	G	C	0.775712	0.020551	0.0041304	6.5143e-07	159160	0.224288	0.000146961	NR	NR	NR
Glycated haemoglobin	rs12136762	G	A	0.503242	-0.015293	0.0037006	3.5898e-05	159160	0.496758	0.000116933	NR	NR	NR
Glycated haemoglobin	rs2487569	T	A	0.111291	0.024758	0.0055398	7.8565e-06	159160	0.111291	0.00012125	NR	NR	NR
Glycated haemoglobin	rs857725	G	T	0.26678	0.087442	0.0038859	5.9246e-112	159160	0.26678	0.00299128	NR	NR	NR
Glycated haemoglobin	rs340882	G	C	0.621348	0.033235	0.0035635	1.1063e-20	159160	0.378652	0.000519752	NR	NR	NR
Glycated haemoglobin	rs4518840	T	A	0.878388	-0.041403	0.0053422	9.2269e-15	159160	0.121612	0.000366232	NR	NR	NR
Glycated haemoglobin	rs348330	A	G	0.634871	-0.024201	0.0035864	1.5028e-11	159160	0.365129	0.000271537	NR	NR	NR
Glycated haemoglobin	rs7528296	C	T	0.385991	-0.013628	0.0035548	0.00012626	159160	0.385991	8.80331e-05	NR	NR	NR
Glycated haemoglobin	rs12748814	T	C	0.085335	0.032758	0.0061599	1.0508e-07	159160	0.085335	0.000167515	NR	NR	NR
Glycated haemoglobin	rs35517489	C	G	0.576727	0.015108	0.0034949	1.5418e-05	159160	0.423273	0.000111438	NR	NR	NR
Glycated haemoglobin	rs114247628	A	G	0.00563271	-0.20343	0.023513	5.1241e-18	159160	0.00563271	0.000463579	NR	NR	NR
Glycated haemoglobin	rs198325	T	C	0.221562	-0.025026	0.0041617	1.8219e-09	159160	0.221562	0.000216039	NR	NR	NR
Glycated haemoglobin	rs72900998	C	T	0.0893398	-0.045104	0.0060331	7.6885e-14	159160	0.0893398	0.000331025	NR	NR	NR
Glycated haemoglobin	rs4443935	G	A	0.724363	-0.016998	0.0038532	1.0278e-05	159160	0.275637	0.000115377	NR	NR	NR
Glycated haemoglobin	rs3811444	T	C	0.334194	0.028409	0.003638	5.8001e-15	159160	0.334194	0.00035916	NR	NR	NR
Glycated haemoglobin	rs7520123	G	C	0.300499	-0.020583	0.0037708	4.8061e-08	159160	0.300499	0.000178106	NR	NR	NR
Glycated haemoglobin	rs1166698	A	G	0.212319	-0.020462	0.0042114	1.1825e-06	159160	0.212319	0.000140044	NR	NR	NR
Glycated haemoglobin	rs76757826	C	T	0.0551712	0.027436	0.0076121	0.00031308	159160	0.0551712	7.84761e-05	NR	NR	NR
Glycated haemoglobin	rs797399	G	A	0.729242	-0.014007	0.0039006	0.00032959	159160	0.270758	7.74771e-05	NR	NR	NR
Glycated haemoglobin	rs77981966	T	C	0.0764215	-0.08521	0.0065106	4.0499e-39	159160	0.0764215	0.00102494	NR	NR	NR
Glycated haemoglobin	rs830021	C	A	0.697398	-0.022686	0.0037679	1.7375e-09	159160	0.302602	0.000217219	NR	NR	NR
Glycated haemoglobin	rs111631066	A	G	0.015255	-0.060934	0.014362	2.2086e-05	159160	0.015255	0.000111554	NR	NR	NR
Glycated haemoglobin	rs838717	A	G	0.565742	0.01977	0.0034776	1.31e-08	159160	0.434258	0.000192048	NR	NR	NR
Glycated haemoglobin	rs11124556	T	G	0.513933	-0.013772	0.003459	6.8496e-05	159160	0.486067	9.47604e-05	NR	NR	NR
Glycated haemoglobin	rs13020237	G	A	0.182147	-0.018697	0.0044604	2.7683e-05	159160	0.182147	0.000104153	NR	NR	NR
Glycated haemoglobin	rs4972439	C	T	0.22002	-0.028733	0.004157	4.8005e-12	159160	0.22002	0.000283359	NR	NR	NR
Glycated haemoglobin	rs650588	G	A	0.581015	-0.016279	0.0034997	3.2965e-06	159160	0.418985	0.000129024	NR	NR	NR
Glycated haemoglobin	rs6731171	A	T	0.625854	0.01643	0.0036183	5.6077e-06	159160	0.374146	0.000126421	NR	NR	NR
Glycated haemoglobin	rs780093	C	T	0.61811	0.035129	0.0035381	3.165e-23	159160	0.38189	0.000582593	NR	NR	NR
Glycated haemoglobin	rs7606173	C	G	0.431185	-0.026945	0.0034689	8.0566e-15	159160	0.431185	0.00035614	NR	NR	NR
Glycated haemoglobin	rs1399627	G	A	0.652857	0.027732	0.003627	2.0876e-14	159160	0.347143	0.000348593	NR	NR	NR
Glycated haemoglobin	rs78583604	T	G	0.13161	0.027508	0.0052442	1.5622e-07	159160	0.13161	0.000172962	NR	NR	NR
Glycated haemoglobin	rs2009581	A	G	0.275132	0.012329	0.0038734	0.0014577	159160	0.275132	6.06297e-05	NR	NR	NR
Glycated haemoglobin	rs2164701	C	G	0.140142	0.034804	0.0049718	2.5643e-12	159160	0.140142	0.000291933	NR	NR	NR
Glycated haemoglobin	rs143667358	T	TATACATACATAC	0.195603	0.023497	0.0043902	8.7086e-08	159160	0.195603	0.00017374	NR	NR	NR
Glycated haemoglobin	rs560887	C	T	0.701242	0.10154	0.0037432	1.1008e-161	159160	0.298758	0.00432008	NR	NR	NR
Glycated haemoglobin	rs72781680	T	C	0.134624	0.039697	0.0050602	4.3583e-15	159160	0.134624	0.000367175	NR	NR	NR
Glycated haemoglobin	rs7572278	A	T	0.203752	0.031783	0.0042762	1.0693e-13	159160	0.203752	0.000327771	NR	NR	NR
Glycated haemoglobin	rs6736362	T	C	0.562289	0.01458	0.003482	2.8231e-05	159160	0.437711	0.000104639	NR	NR	NR
Glycated haemoglobin	rs4435501	C	A	0.108453	0.026245	0.0057291	4.6315e-06	159160	0.108453	0.000133201	NR	NR	NR
Glycated haemoglobin	rs11438979	AG	A	0.418725	-0.039362	0.0034952	2.0788e-29	159160	0.418725	0.000754214	NR	NR	NR
Glycated haemoglobin	rs2015708	T	C	0.137393	0.028368	0.0049975	1.3778e-08	159160	0.137393	0.00019075	NR	NR	NR
Glycated haemoglobin	rs62246446	G	C	0.175669	-0.015821	0.0045163	0.00045985	159160	0.175669	7.24928e-05	NR	NR	NR
Glycated haemoglobin	rs2230929	A	G	0.170649	0.039443	0.0045964	9.4643e-18	159160	0.170649	0.000440364	NR	NR	NR
Glycated haemoglobin	rs4894797	A	G	0.575786	0.026827	0.0034908	1.5384e-14	159160	0.424214	0.000351577	NR	NR	NR
Glycated haemoglobin	rs6777684	G	A	0.609575	0.026327	0.0035495	1.2028e-13	159160	0.390425	0.000329912	NR	NR	NR
Glycated haemoglobin	rs9840088	C	A	0.200725	-0.018304	0.0043291	2.358e-05	159160	0.200725	0.000107503	NR	NR	NR
Glycated haemoglobin	rs4678917	C	T	0.104672	-0.021783	0.0057241	0.0001416	159160	0.104672	8.89361e-05	NR	NR	NR
Glycated haemoglobin	rs11708067	G	A	0.245439	-0.046324	0.0040036	5.9691e-31	159160	0.245439	0.000794841	NR	NR	NR
Glycated haemoglobin	rs113851927	GT	G	0.312169	0.031418	0.0037493	5.3458e-17	159160	0.312169	0.000423895	NR	NR	NR
Glycated haemoglobin	rs12493136	A	G	0.163733	0.020141	0.0046597	1.5444e-05	159160	0.163733	0.00011109	NR	NR	NR
Glycated haemoglobin	rs12497133	A	G	0.533463	0.021967	0.0034763	2.635e-10	159160	0.466537	0.000240194	NR	NR	NR
Glycated haemoglobin	rs11130982	G	T	0.711425	0.0056496	0.0038143	0.13856	159160	0.288575	1.31055e-05	NR	NR	NR
Glycated haemoglobin	rs41297495	T	C	0.382065	-0.015788	0.0035534	8.8702e-06	159160	0.382065	0.000117697	NR	NR	NR
Glycated haemoglobin	rs11926854	C	T	0.0370687	-0.037357	0.0093049	5.9527e-05	159160	0.0370687	9.96269e-05	NR	NR	NR
Glycated haemoglobin	rs1905505	A	G	0.283514	-0.041998	0.0038271	5.2254e-28	159160	0.283514	0.000716588	NR	NR	NR
Glycated haemoglobin	rs4894769	A	T	0.439715	-0.016524	0.003471	1.9317e-06	159160	0.439715	0.000134537	NR	NR	NR
Glycated haemoglobin	rs113962490	C	G	0.046781	-0.040012	0.0082074	1.0885e-06	159160	0.046781	0.000142782	NR	NR	NR
Glycated haemoglobin	rs2336664	G	A	0.362978	0.01344	0.0035759	0.00017099	159160	0.362978	8.3534e-05	NR	NR	NR
Glycated haemoglobin	rs6785881	T	C	0.481186	-0.022613	0.0034525	5.782e-11	159160	0.481186	0.000255312	NR	NR	NR
Glycated haemoglobin	rs56330132	CTCA	C	0.185949	0.023432	0.004454	1.4353e-07	159160	0.185949	0.000166224	NR	NR	NR
Glycated haemoglobin	rs2686588	G	C	0.564734	-0.020346	0.0034715	4.6141e-09	159160	0.435266	0.00020351	NR	NR	NR
Glycated haemoglobin	rs1496653	G	A	0.204416	-0.023514	0.0042648	3.5216e-08	159160	0.204416	0.000179839	NR	NR	NR
Glycated haemoglobin	rs149300040	CA	C	0.694737	0.016005	0.0038443	3.1379e-05	159160	0.305263	0.000108652	NR	NR	NR
Glycated haemoglobin	rs5854382	GT	G	0.165801	0.021818	0.0047523	4.4122e-06	159160	0.165801	0.000131679	NR	NR	NR
Glycated haemoglobin	rs76505278	C	T	0.10328	-0.020778	0.0056599	0.00024164	159160	0.10328	7.9967e-05	NR	NR	NR
Glycated haemoglobin	rs34811474	A	G	0.232008	-0.01279	0.0040726	0.0016864	159160	0.232008	5.82949e-05	NR	NR	NR
Glycated haemoglobin	rs6840504	T	C	0.442655	0.01466	0.003479	2.512e-05	159160	0.442655	0.000106044	NR	NR	NR
Glycated haemoglobin	rs13125518	G	A	0.4589	-0.012713	0.0034921	0.00027213	159160	0.4589	8.02642e-05	NR	NR	NR
Glycated haemoglobin	rs9994509	G	A	0.392923	-0.019898	0.0035373	1.8572e-08	159160	0.392923	0.000188886	NR	NR	NR
Glycated haemoglobin	rs146302237	AT	A	0.136058	-0.033272	0.0051524	1.0668e-10	159160	0.136058	0.000260253	NR	NR	NR
Glycated haemoglobin	rs1481012	G	A	0.113134	0.02469	0.005429	5.4254e-06	159160	0.113134	0.000122327	NR	NR	NR
Glycated haemoglobin	rs17508261	C	T	0.1215	0.029437	0.0052676	2.2966e-08	159160	0.1215	0.000184984	NR	NR	NR
Glycated haemoglobin	rs4689394	G	C	0.598662	0.017975	0.003514	3.1339e-07	159160	0.401338	0.00015526	NR	NR	NR
Glycated haemoglobin	rs9990955	T	C	0.284232	0.0216	0.0038241	1.6225e-08	159160	0.284232	0.000189838	NR	NR	NR
Glycated haemoglobin	rs75636043	A	G	0.0782931	-0.03486	0.0064469	6.4093e-08	159160	0.0782931	0.000175388	NR	NR	NR
Glycated haemoglobin	rs6844176	C	T	0.455218	0.013099	0.0034811	0.00016801	159160	0.455218	8.51037e-05	NR	NR	NR
Glycated haemoglobin	rs2044341	C	T	0.684314	-0.053107	0.0037149	2.4839e-46	159160	0.315686	0.00121855	NR	NR	NR
Glycated haemoglobin	rs34733097	CTT	C	0.345915	-0.011571	0.0037889	0.0022594	159160	0.345915	6.05864e-05	NR	NR	NR
Glycated haemoglobin	rs13167071	C	G	0.639843	0.014462	0.0035937	5.7163e-05	159160	0.360157	9.63944e-05	NR	NR	NR
Glycated haemoglobin	rs7720275	C	T	0.170125	0.026617	0.0045938	6.8789e-09	159160	0.170125	0.000200046	NR	NR	NR
Glycated haemoglobin	rs2270927	G	C	0.0939052	0.024584	0.0059135	3.2225e-05	159160	0.0939052	0.000102849	NR	NR	NR
Glycated haemoglobin	rs10053046	G	A	0.329429	0.018916	0.0037125	3.4878e-07	159160	0.329429	0.000158087	NR	NR	NR
Glycated haemoglobin	rs11392438	TA	T	0.269205	-0.012428	0.0040866	0.0023564	159160	0.269205	6.07731e-05	NR	NR	NR
Glycated haemoglobin	rs2546197	G	T	0.0776563	0.018063	0.0064668	0.0052206	159160	0.0776563	4.6739e-05	NR	NR	NR
Glycated haemoglobin	rs35188965	T	C	0.581692	0.017827	0.0034925	3.3233e-07	159160	0.418308	0.000154659	NR	NR	NR
Glycated haemoglobin	rs35018839	G	A	0.0949448	-0.029323	0.0059186	7.2631e-07	159160	0.0949448	0.000147772	NR	NR	NR
Glycated haemoglobin	rs3857286	T	C	0.695366	-0.013416	0.0037643	0.00036544	159160	0.304634	7.62549e-05	NR	NR	NR
Glycated haemoglobin	rs17419291	C	T	0.0870986	-0.01711	0.0061014	0.005044	159160	0.0870986	4.65549e-05	NR	NR	NR
Glycated haemoglobin	rs56395926	A	G	0.229014	-0.016655	0.0041067	5.0047e-05	159160	0.229014	9.79553e-05	NR	NR	NR
Glycated haemoglobin	rs6878122	A	G	0.680446	-0.036869	0.0036864	1.5303e-23	159160	0.319554	0.00059114	NR	NR	NR
Glycated haemoglobin	rs6885132	G	C	0.0994344	-0.031455	0.0058371	7.1028e-08	159160	0.0994344	0.000177199	NR	NR	NR
Glycated haemoglobin	rs469753	T	G	0.475459	0.011326	0.0034746	0.0011153	159160	0.475459	6.39846e-05	NR	NR	NR
Glycated haemoglobin	rs6893283	T	C	0.0145102	-0.051547	0.0144	0.00034409	159160	0.0145102	7.5991e-05	NR	NR	NR
Glycated haemoglobin	rs145381182	A	G	0.0901471	0.025407	0.0060909	3.0297e-05	159160	0.0901471	0.000105891	NR	NR	NR
Glycated haemoglobin	rs13192435	C	T	0.0254088	0.054713	0.010897	5.1446e-07	159160	0.0254088	0.000148258	NR	NR	NR
Glycated haemoglobin	rs2294856	C	G	0.354829	0.013437	0.0035988	0.00018874	159160	0.354829	8.26663e-05	NR	NR	NR
Glycated haemoglobin	rs9268469	A	G	0.154554	0.042131	0.0047566	8.2727e-19	159160	0.154554	0.000463874	NR	NR	NR
Glycated haemoglobin	rs78588343	A	G	0.179258	-0.02674	0.0044993	2.8008e-09	159160	0.179258	0.000210396	NR	NR	NR
Glycated haemoglobin	rs9264277	C	T	0.632671	0.022456	0.0035871	3.8555e-10	159160	0.367329	0.000234384	NR	NR	NR
Glycated haemoglobin	rs592423	C	A	0.553506	-0.022372	0.0034601	1.0104e-10	159160	0.446494	0.000247387	NR	NR	NR
Glycated haemoglobin	rs57876318	C	T	0.0434143	-0.048412	0.008495	1.2082e-08	159160	0.0434143	0.000194667	NR	NR	NR
Glycated haemoglobin	rs262813	C	T	0.478315	0.018561	0.0034481	7.3327e-08	159160	0.478315	0.000171931	NR	NR	NR
Glycated haemoglobin	rs1171105	C	T	0.695172	0.019426	0.003819	3.6517e-07	159160	0.304828	0.000159935	NR	NR	NR
Glycated haemoglobin	rs1800562	A	G	0.0787582	-0.12069	0.0063974	2.7145e-79	159160	0.0787582	0.00211369	NR	NR	NR
Glycated haemoglobin	rs998584	A	C	0.481942	0.017577	0.0034505	3.5109e-07	159160	0.481942	0.000154274	NR	NR	NR
Glycated haemoglobin	rs11431780	TG	T	0.305987	0.0139	0.0037436	0.00020487	159160	0.305987	8.20597e-05	NR	NR	NR
Glycated haemoglobin	rs72986458	T	A	0.225141	0.019563	0.0041914	3.0534e-06	159160	0.225141	0.00013353	NR	NR	NR
Glycated haemoglobin	rs9398642	T	C	0.144989	-0.020279	0.0048933	3.4105e-05	159160	0.144989	0.00010196	NR	NR	NR
Glycated haemoglobin	rs9376091	T	C	0.261591	-0.044913	0.0039413	4.5152e-30	159160	0.261591	0.000779281	NR	NR	NR
Glycated haemoglobin	rs72939920	T	A	0.235385	-0.027024	0.0040699	3.1454e-11	159160	0.235385	0.000262876	NR	NR	NR
Glycated haemoglobin	rs1490384	T	C	0.498202	0.012221	0.0034425	0.00038529	159160	0.498202	7.46755e-05	NR	NR	NR
Glycated haemoglobin	rs373698690	GAAATAAATAAAT	G	0.0113443	0.016274	0.0161	0.31211	159160	0.0113443	5.94075e-06	NR	NR	NR
Glycated haemoglobin	rs67131976	T	C	0.172398	0.052536	0.0045547	9.1078e-31	159160	0.172398	0.000787586	NR	NR	NR
Glycated haemoglobin	rs148570357	T	C	0.295168	-0.021026	0.0038013	3.1851e-08	159160	0.295168	0.000183949	NR	NR	NR
Glycated haemoglobin	rs9271374	A	G	0.804629	0.026379	0.0043437	1.26e-09	159160	0.195371	0.000218777	NR	NR	NR
Glycated haemoglobin	rs2665357	C	A	0.517255	0.021032	0.0034511	1.1005e-09	159160	0.482745	0.000220909	NR	NR	NR
Glycated haemoglobin	rs3748059	G	A	0.798536	-0.019226	0.004319	8.5272e-06	159160	0.201464	0.000118932	NR	NR	NR
Glycated haemoglobin	rs17168486	T	C	0.173389	0.03067	0.0045593	1.738e-11	159160	0.173389	0.000269637	NR	NR	NR
Glycated haemoglobin	rs201989772	AT	A	0.0202633	0.014652	0.012971	0.25864	159160	0.0202633	8.524e-06	NR	NR	NR
Glycated haemoglobin	rs8176059	A	G	0.0112889	-0.057775	0.016317	0.0003992	159160	0.0112889	7.45128e-05	NR	NR	NR
Glycated haemoglobin	rs1708302	T	C	0.50115	-0.028408	0.0034448	1.6418e-16	159160	0.49885	0.000403505	NR	NR	NR
Glycated haemoglobin	rs76323047	G	A	0.118351	0.049751	0.0053357	1.1311e-20	159160	0.118351	0.000516537	NR	NR	NR
Glycated haemoglobin	rs4473913	T	C	0.500991	-0.018493	0.0034376	7.4709e-08	159160	0.499009	0.000170995	NR	NR	NR
Glycated haemoglobin	rs60238952	G	A	0.219032	-0.021939	0.0041875	1.6139e-07	159160	0.219032	0.000164666	NR	NR	NR
Glycated haemoglobin	rs4729561	C	T	0.664342	0.014286	0.0036371	8.576e-05	159160	0.335658	9.10207e-05	NR	NR	NR
Glycated haemoglobin	rs117370443	C	T	0.0390081	0.062158	0.0089126	3.0907e-12	159160	0.0390081	0.000289667	NR	NR	NR
Glycated haemoglobin	rs10678811	AAG	A	0.347306	-0.016054	0.0036225	9.3543e-06	159160	0.347306	0.000116847	NR	NR	NR
Glycated haemoglobin	rs6953344	G	A	0.246492	0.018878	0.003994	2.2845e-06	159160	0.246492	0.000132383	NR	NR	NR
Glycated haemoglobin	rs836472	A	G	0.26635	-0.015984	0.0039008	4.1748e-05	159160	0.26635	9.98487e-05	NR	NR	NR
Glycated haemoglobin	rs1004558	T	C	0.178781	0.10146	0.0044932	1.0071e-112	159160	0.178781	0.00302273	NR	NR	NR
Glycated haemoglobin	rs10487796	A	T	0.450409	-0.03231	0.0034593	9.7444e-21	159160	0.450409	0.000516833	NR	NR	NR
Glycated haemoglobin	rs12667932	A	G	0.080227	-0.051392	0.0063668	6.9693e-16	159160	0.080227	0.000389782	NR	NR	NR
Glycated haemoglobin	rs3211821	G	A	0.561514	-0.018097	0.003482	2.0239e-07	159160	0.438486	0.000161272	NR	NR	NR
Glycated haemoglobin	rs34518086	CT	C	0.53747	-0.010392	0.0035151	0.003113	159160	0.46253	5.36936e-05	NR	NR	NR
Glycated haemoglobin	rs2737263	T	G	0.284221	-0.017796	0.0038213	3.2109e-06	159160	0.284221	0.000128858	NR	NR	NR
Glycated haemoglobin	rs2060985	G	A	0.536961	-0.019311	0.0034529	2.2387e-08	159160	0.463039	0.000185438	NR	NR	NR
Glycated haemoglobin	rs62523081	A	G	0.362336	0.012374	0.0035863	0.00056008	159160	0.362336	7.07544e-05	NR	NR	NR
Glycated haemoglobin	rs28708563	A	G	0.0421685	0.038618	0.0087439	1.0035e-05	159160	0.0421685	0.000120472	NR	NR	NR
Glycated haemoglobin	rs4737010	A	G	0.227991	0.089297	0.004109	1.4544e-104	159160	0.227991	0.00280701	NR	NR	NR
Glycated haemoglobin	rs3757971	C	T	0.379594	0.021852	0.0035449	7.0971e-10	159160	0.379594	0.000224909	NR	NR	NR
Glycated haemoglobin	rs636089	C	T	0.385685	0.019133	0.0035459	6.8313e-08	159160	0.385685	0.000173468	NR	NR	NR
Glycated haemoglobin	rs66593272	T	A	0.0375588	-0.14554	0.0090405	2.9148e-58	159160	0.0375588	0.00153137	NR	NR	NR
Glycated haemoglobin	rs7820334	T	C	0.311096	-0.021998	0.0037287	3.6477e-09	159160	0.311096	0.000207419	NR	NR	NR
Glycated haemoglobin	rs192095068	A	G	0.171552	-0.017247	0.0046413	0.00020245	159160	0.171552	8.45509e-05	NR	NR	NR
Glycated haemoglobin	rs13266634	T	C	0.310739	-0.058047	0.0037172	6.255e-55	159160	0.310739	0.00144334	NR	NR	NR
Glycated haemoglobin	rs77258375	CT	C	0.358837	0.025982	0.0036264	7.829e-13	159160	0.358837	0.000310628	NR	NR	NR
Glycated haemoglobin	rs2954031	T	G	0.446461	0.029123	0.0034761	5.4275e-17	159160	0.446461	0.000419212	NR	NR	NR
Glycated haemoglobin	rs61750929	T	C	0.0551975	-0.099053	0.0075519	2.7819e-39	159160	0.0551975	0.00102335	NR	NR	NR
Glycated haemoglobin	rs1967604	G	A	0.712297	-0.031185	0.003822	3.3979e-16	159160	0.287703	0.000398591	NR	NR	NR
Glycated haemoglobin	rs28641468	C	T	0.755962	0.031237	0.0040001	5.7946e-15	159160	0.244038	0.00036002	NR	NR	NR
Glycated haemoglobin	rs11145347	C	T	0.196552	0.038144	0.0043302	1.2771e-18	159160	0.196552	0.000459534	NR	NR	NR
Glycated haemoglobin	rs2236496	C	T	0.207876	-0.025215	0.0042473	2.9153e-09	159160	0.207876	0.000209385	NR	NR	NR
Glycated haemoglobin	rs1560980	C	G	0.0414196	0.046347	0.0086316	7.9077e-08	159160	0.0414196	0.000170572	NR	NR	NR
Glycated haemoglobin	rs34541460	CT	C	0.689953	0.019849	0.0037448	1.1569e-07	159160	0.310047	0.00016856	NR	NR	NR
Glycated haemoglobin	rs2596703	T	A	0.874108	0.024678	0.0051808	1.9061e-06	159160	0.125892	0.000134033	NR	NR	NR
Glycated haemoglobin	rs550057	T	C	0.254827	0.054496	0.0039534	3.338e-43	159160	0.254827	0.00112788	NR	NR	NR
Glycated haemoglobin	rs10758593	A	G	0.396874	0.020898	0.0035149	2.7599e-09	159160	0.396874	0.000209074	NR	NR	NR
Glycated haemoglobin	rs10811660	A	G	0.173256	-0.057393	0.0045604	2.6521e-36	159160	0.173256	0.000943642	NR	NR	NR
Glycated haemoglobin	rs4744346	T	C	0.600612	-0.02188	0.0035222	5.2433e-10	159160	0.399388	0.000229675	NR	NR	NR
Glycated haemoglobin	rs17476364	C	T	0.109798	-0.34559	0.0054372	0	159160	0.109798	0.0233472	NR	NR	NR
Glycated haemoglobin	rs34872471	C	T	0.291184	0.082283	0.0037848	1.2068e-104	159160	0.291184	0.0027948	NR	NR	NR
Glycated haemoglobin	rs11812380	C	T	0.0116419	0.11212	0.01639	7.9045e-12	159160	0.0116419	0.000289291	NR	NR	NR
Glycated haemoglobin	rs2068888	A	G	0.44869	-0.01124	0.0034604	0.001162	159160	0.44869	6.25036e-05	NR	NR	NR
Glycated haemoglobin	rs10736269	C	T	0.47119	-0.016104	0.0034696	3.4596e-06	159160	0.47119	0.000129239	NR	NR	NR
Glycated haemoglobin	rs1106676	G	T	0.6562	0.042978	0.0036242	2.0033e-32	159160	0.3438	0.000833421	NR	NR	NR
Glycated haemoglobin	rs61850681	A	G	0.238539	-0.035155	0.0040581	4.6382e-18	159160	0.238539	0.000448964	NR	NR	NR
Glycated haemoglobin	rs7923837	A	G	0.380316	-0.030251	0.0035453	1.4415e-17	159160	0.380316	0.000431345	NR	NR	NR
Glycated haemoglobin	rs2305196	A	G	0.264654	-0.030534	0.0039096	5.755e-15	159160	0.264654	0.000362884	NR	NR	NR
Glycated haemoglobin	rs11191561	G	C	0.150025	0.018775	0.0048369	0.00010385	159160	0.150025	8.99e-05	NR	NR	NR
Glycated haemoglobin	rs10823297	C	T	0.0317032	-0.047166	0.0098051	1.508e-06	159160	0.0317032	0.000136584	NR	NR	NR
Glycated haemoglobin	rs7904973	T	G	0.576149	0.01993	0.0034804	1.0275e-08	159160	0.423851	0.000193996	NR	NR	NR
Glycated haemoglobin	rs11598987	G	C	0.526558	0.018274	0.0034684	1.3763e-07	159160	0.473442	0.000166498	NR	NR	NR
Glycated haemoglobin	rs11257655	T	C	0.208348	0.037986	0.0042349	3.0058e-19	159160	0.208348	0.000475993	NR	NR	NR
Glycated haemoglobin	rs3847378	G	A	0.264286	-0.015781	0.003915	5.559e-05	159160	0.264286	9.68461e-05	NR	NR	NR
Glycated haemoglobin	rs114322470	G	T	0.0191476	-0.08371	0.012747	5.1462e-11	159160	0.0191476	0.00026321	NR	NR	NR
Glycated haemoglobin	rs151068478	A	G	0.0329643	0.04779	0.0098558	1.2424e-06	159160	0.0329643	0.00014561	NR	NR	NR
Glycated haemoglobin	rs11195508	G	C	0.149471	-0.012552	0.0048345	0.0094229	159160	0.149471	4.00592e-05	NR	NR	NR
Glycated haemoglobin	rs2237895	C	A	0.415176	0.031261	0.0034845	2.9582e-19	159160	0.415176	0.000474562	NR	NR	NR
Glycated haemoglobin	rs7124355	G	A	0.675032	-0.020448	0.0036923	3.0625e-08	159160	0.324968	0.000183441	NR	NR	NR
Glycated haemoglobin	rs3020069	A	G	0.682999	0.01539	0.0037064	3.2916e-05	159160	0.317001	0.000102562	NR	NR	NR
Glycated haemoglobin	rs11602873	T	A	0.157375	-0.037237	0.0047093	2.6532e-15	159160	0.157375	0.000367747	NR	NR	NR
Glycated haemoglobin	rs10501320	C	G	0.264262	-0.02487	0.0039051	1.9136e-10	159160	0.264262	0.000240514	NR	NR	NR
Glycated haemoglobin	rs12294913	G	C	0.0499039	0.038781	0.0082996	2.9763e-06	159160	0.0499039	0.000142617	NR	NR	NR
Glycated haemoglobin	rs3802885	C	A	0.0751577	-0.033685	0.0065848	3.133e-07	159160	0.0751577	0.000157741	NR	NR	NR
Glycated haemoglobin	rs4910498	T	A	0.643355	-0.041521	0.0035916	6.7052e-31	159160	0.356645	0.000791138	NR	NR	NR
Glycated haemoglobin	rs12419995	T	A	0.656085	-0.034887	0.0038093	5.3268e-20	159160	0.343915	0.000549248	NR	NR	NR
Glycated haemoglobin	rs12365580	A	G	0.15066	-0.033939	0.0048449	2.4779e-12	159160	0.15066	0.000294787	NR	NR	NR
Glycated haemoglobin	rs11042852	G	A	0.0868702	0.037093	0.0061946	2.1298e-09	159160	0.0868702	0.000218282	NR	NR	NR
Glycated haemoglobin	rs689	T	A	0.710161	-0.018571	0.0038111	1.1007e-06	159160	0.289839	0.000141976	NR	NR	NR
Glycated haemoglobin	rs6589939	G	A	0.379458	0.015957	0.0035409	6.5957e-06	159160	0.379458	0.000119913	NR	NR	NR
Glycated haemoglobin	rs144897437	GAGAGAATT	G	0.082871	0.03261	0.0063151	2.4215e-07	159160	0.082871	0.000161646	NR	NR	NR
Glycated haemoglobin	rs689419	G	T	0.781976	0.016123	0.0042015	0.00012444	159160	0.218024	8.86379e-05	NR	NR	NR
Glycated haemoglobin	rs10830963	G	C	0.275054	0.064642	0.0038348	1.0612e-63	159160	0.275054	0.00166642	NR	NR	NR
Glycated haemoglobin	rs174549	A	G	0.310008	-0.029076	0.0037193	5.4172e-15	159160	0.310008	0.000361673	NR	NR	NR
Glycated haemoglobin	rs4755309	T	G	0.113591	-0.022789	0.0054355	2.7578e-05	159160	0.113591	0.000104582	NR	NR	NR
Glycated haemoglobin	rs1152620	G	A	0.262216	0.021305	0.0039293	5.9016e-08	159160	0.262216	0.000175623	NR	NR	NR
Glycated haemoglobin	rs11512059	T	C	0.0831561	0.020281	0.0062849	0.0012511	159160	0.0831561	6.27189e-05	NR	NR	NR
Glycated haemoglobin	rs76895963	G	T	0.0195975	-0.22054	0.013226	2.2723e-62	159160	0.0195975	0.001869	NR	NR	NR
Glycated haemoglobin	rs2936839	C	T	0.610027	-0.011718	0.0035523	0.00097172	159160	0.389973	6.53312e-05	NR	NR	NR
Glycated haemoglobin	rs12813389	T	A	0.539122	0.011054	0.0034603	0.0014018	159160	0.460878	6.07214e-05	NR	NR	NR
Glycated haemoglobin	rs2137537	C	T	0.545884	0.015034	0.0034688	1.4657e-05	159160	0.454116	0.000112059	NR	NR	NR
Glycated haemoglobin	rs12819124	A	C	0.471655	-0.066814	0.0034532	2.6038e-83	159160	0.471655	0.00222488	NR	NR	NR
Glycated haemoglobin	rs7310615	G	C	0.5169	0.02957	0.0034735	1.7108e-17	159160	0.4831	0.000436693	NR	NR	NR
Glycated haemoglobin	rs6580661	T	A	0.223966	0.031869	0.0041401	1.3927e-14	159160	0.223966	0.000353045	NR	NR	NR
Glycated haemoglobin	rs79621919	A	G	0.0585226	-0.044326	0.0073285	1.4648e-09	159160	0.0585226	0.000216511	NR	NR	NR
Glycated haemoglobin	rs4238013	T	C	0.796327	-0.024492	0.0043261	1.5029e-08	159160	0.203673	0.000194582	NR	NR	NR
Glycated haemoglobin	rs79755767	A	G	0.099758	-0.035952	0.0057963	5.5701e-10	159160	0.099758	0.000232158	NR	NR	NR
Glycated haemoglobin	rs71274822	CT	C	0.201628	-0.029577	0.0043011	6.1486e-12	159160	0.201628	0.00028164	NR	NR	NR
Glycated haemoglobin	rs11169605	C	T	0.358319	0.017898	0.0035953	6.4308e-07	159160	0.358319	0.000147309	NR	NR	NR
Glycated haemoglobin	rs704168	G	A	0.18422	-0.015276	0.0044558	0.00060744	159160	0.18422	7.01389e-05	NR	NR	NR
Glycated haemoglobin	rs765634	G	A	0.367005	-0.011849	0.0036077	0.0010218	159160	0.367005	6.52327e-05	NR	NR	NR
Glycated haemoglobin	rs2258238	T	A	0.104746	0.030888	0.0056271	4.0456e-08	159160	0.104746	0.000178934	NR	NR	NR
Glycated haemoglobin	rs4760278	A	C	0.226438	-0.016797	0.0041207	4.5782e-05	159160	0.226438	9.88412e-05	NR	NR	NR
Glycated haemoglobin	rs73226260	A	G	0.0339651	-0.035709	0.0096176	0.00020499	159160	0.0339651	8.3678e-05	NR	NR	NR
Glycated haemoglobin	rs11043299	C	T	0.620898	0.019509	0.003823	3.3482e-07	159160	0.379102	0.000179175	NR	NR	NR
Glycated haemoglobin	rs7306544	C	T	0.103689	0.029212	0.0056456	2.2898e-07	159160	0.103689	0.000158615	NR	NR	NR
Glycated haemoglobin	rs8000868	T	C	0.158304	0.035366	0.0047027	5.4898e-14	159160	0.158304	0.000333311	NR	NR	NR
Glycated haemoglobin	rs576674	A	G	0.832835	-0.039142	0.0046157	2.2672e-17	159160	0.167165	0.000426599	NR	NR	NR
Glycated haemoglobin	rs12585036	T	C	0.206721	-0.017346	0.0042454	4.394e-05	159160	0.206721	9.86823e-05	NR	NR	NR
Glycated haemoglobin	rs4769580	A	T	0.219354	0.032432	0.0041902	9.9932e-15	159160	0.219354	0.000360228	NR	NR	NR
Glycated haemoglobin	rs1327315	T	C	0.289336	-0.029387	0.0038116	1.2661e-14	159160	0.289336	0.000355146	NR	NR	NR
Glycated haemoglobin	rs12876143	C	T	0.0888581	0.080922	0.0060417	6.9005e-41	159160	0.0888581	0.00106034	NR	NR	NR
Glycated haemoglobin	rs12147688	T	G	0.257785	0.016908	0.0039621	1.98e-05	159160	0.257785	0.000109396	NR	NR	NR
Glycated haemoglobin	rs2285005	A	G	0.340039	0.030045	0.003642	1.6008e-16	159160	0.340039	0.000405155	NR	NR	NR
Glycated haemoglobin	rs7151822	C	T	0.247411	-0.026267	0.0039992	5.1136e-11	159160	0.247411	0.000256938	NR	NR	NR
Glycated haemoglobin	rs11621337	A	C	0.0631132	-0.023513	0.0077108	0.0022935	159160	0.0631132	6.53813e-05	NR	NR	NR
Glycated haemoglobin	rs35889227	T	G	0.630563	-0.023419	0.0035708	5.4553e-11	159160	0.369437	0.000255526	NR	NR	NR
Glycated haemoglobin	rs9324022	C	T	0.205896	0.024365	0.0043392	1.9665e-08	159160	0.205896	0.000194128	NR	NR	NR
Glycated haemoglobin	rs34610862	GCC	G	0.223826	-0.014596	0.004159	0.00044913	159160	0.223826	7.40231e-05	NR	NR	NR
Glycated haemoglobin	rs72681698	C	T	0.0110135	-0.082138	0.016722	9.0269e-07	159160	0.0110135	0.000146972	NR	NR	NR
Glycated haemoglobin	rs8013143	G	A	0.278218	0.018477	0.0038384	1.4833e-06	159160	0.278218	0.000137115	NR	NR	NR
Glycated haemoglobin	rs59153558	G	A	0.720272	0.031108	0.0038501	6.53e-16	159160	0.279728	0.000389948	NR	NR	NR
Glycated haemoglobin	rs7166540	G	A	0.237516	-0.021787	0.0040804	9.3355e-08	159160	0.237516	0.000171929	NR	NR	NR
Glycated haemoglobin	rs28526689	A	G	0.344069	0.013884	0.0036279	0.00012979	159160	0.344069	8.70087e-05	NR	NR	NR
Glycated haemoglobin	rs61215894	C	T	0.557958	-0.013449	0.0035614	0.00015918	159160	0.442042	8.92226e-05	NR	NR	NR
Glycated haemoglobin	rs1550026	T	A	0.407645	0.022844	0.0035191	8.5153e-11	159160	0.407645	0.000252022	NR	NR	NR
Glycated haemoglobin	rs4516170	C	T	0.0498845	-0.049934	0.007882	2.3778e-10	159160	0.0498845	0.000236355	NR	NR	NR
Glycated haemoglobin	rs1866476	C	T	0.731515	-0.025125	0.0038853	1.0047e-10	159160	0.268485	0.000247962	NR	NR	NR
Glycated haemoglobin	rs34715063	C	T	0.129613	0.020062	0.00517	0.00010428	159160	0.129613	9.08112e-05	NR	NR	NR
Glycated haemoglobin	rs11638511	G	A	0.561473	0.0080278	0.0034808	0.021096	159160	0.438527	3.17357e-05	NR	NR	NR
Glycated haemoglobin	rs551118	G	C	0.577686	0.058455	0.0035383	2.9254e-61	159160	0.422314	0.00166725	NR	NR	NR
Glycated haemoglobin	rs35591	G	C	0.233442	0.025595	0.0040741	3.3425e-10	159160	0.233442	0.000234458	NR	NR	NR
Glycated haemoglobin	rs8050500	C	T	0.446057	-0.029472	0.0034702	2.033e-17	159160	0.446057	0.000429244	NR	NR	NR
Glycated haemoglobin	rs181207	T	C	0.336333	0.029892	0.0036593	3.1361e-16	159160	0.336333	0.000398896	NR	NR	NR
Glycated haemoglobin	rs72811487	A	G	0.0350989	-0.052852	0.0093821	1.771e-08	159160	0.0350989	0.000189203	NR	NR	NR
Glycated haemoglobin	rs4889490	T	G	0.390217	-0.014101	0.003536	6.6751e-05	159160	0.390217	9.46262e-05	NR	NR	NR
Glycated haemoglobin	rs247826	T	C	0.22303	0.033865	0.0041439	3.0458e-16	159160	0.22303	0.000397466	NR	NR	NR
Glycated haemoglobin	rs112414002	T	C	0.0256704	0.045996	0.010943	2.6347e-05	159160	0.0256704	0.00010583	NR	NR	NR
Glycated haemoglobin	rs35158985	G	A	0.307506	0.024014	0.0037362	1.3009e-10	159160	0.307506	0.0002456	NR	NR	NR
Glycated haemoglobin	rs1121980	A	G	0.422097	0.025401	0.0034866	3.2185e-13	159160	0.422097	0.000314774	NR	NR	NR
Glycated haemoglobin	rs2858010	C	T	0.339513	-0.027394	0.0036461	5.7975e-14	159160	0.339513	0.000336559	NR	NR	NR
Glycated haemoglobin	rs4451969	C	T	0.670687	-0.019126	0.0036629	1.7777e-07	159160	0.329313	0.000161587	NR	NR	NR
Glycated haemoglobin	rs72802365	C	G	0.0785326	-0.0331	0.0064214	2.5436e-07	159160	0.0785326	0.000158568	NR	NR	NR
Glycated haemoglobin	rs7195055	T	C	0.0153103	-0.061305	0.014464	2.2527e-05	159160	0.0153103	0.00011332	NR	NR	NR
Glycated haemoglobin	rs12600858	A	G	0.224187	-0.035145	0.0041432	2.2213e-17	159160	0.224187	0.00042966	NR	NR	NR
Glycated haemoglobin	rs72838857	G	A	0.213317	0.018144	0.0041959	1.5321e-05	159160	0.213317	0.00011049	NR	NR	NR
Glycated haemoglobin	rs7212700	A	G	0.199228	-0.024181	0.0043358	2.4506e-08	159160	0.199228	0.000186568	NR	NR	NR
Glycated haemoglobin	rs150325706	A	T	0.261518	0.023798	0.0042736	2.5728e-08	159160	0.261518	0.000218752	NR	NR	NR
Glycated haemoglobin	rs4985997	T	C	0.350435	-0.023168	0.0036143	1.4575e-10	159160	0.350435	0.000244364	NR	NR	NR
Glycated haemoglobin	rs10908278	A	T	0.515497	-0.016718	0.0034721	1.4724e-06	159160	0.484503	0.000139612	NR	NR	NR
Glycated haemoglobin	rs113668382	T	G	0.0943039	0.021037	0.0058931	0.00035736	159160	0.0943039	7.55979e-05	NR	NR	NR
Glycated haemoglobin	rs1030097	G	C	0.495147	0.019034	0.0034691	4.1015e-08	159160	0.495147	0.00018113	NR	NR	NR
Glycated haemoglobin	rs12943904	C	G	0.305754	-0.012071	0.0037498	0.0012856	159160	0.305754	6.18589e-05	NR	NR	NR
Glycated haemoglobin	rs1641523	T	C	0.566662	-0.036243	0.0034978	3.7806e-25	159160	0.433338	0.000645103	NR	NR	NR
Glycated haemoglobin	rs2263122	G	T	0.537029	-0.060379	0.0034524	2.0196e-68	159160	0.462971	0.00181281	NR	NR	NR
Glycated haemoglobin	rs375104505	C	CTT	0.62315	-0.01883	0.0035976	1.6608e-07	159160	0.37685	0.00016653	NR	NR	NR
Glycated haemoglobin	rs35895680	A	C	0.326545	-0.012938	0.0036954	0.0004632	159160	0.326545	7.36234e-05	NR	NR	NR
Glycated haemoglobin	rs11655029	C	T	0.695102	-0.03509	0.0037552	9.3549e-21	159160	0.304898	0.000521915	NR	NR	NR
Glycated haemoglobin	rs12450826	T	A	0.292838	-0.02986	0.0038783	1.3762e-14	159160	0.292838	0.00036928	NR	NR	NR
Glycated haemoglobin	rs4791641	T	C	0.504813	-0.024949	0.0034446	4.4064e-13	159160	0.495187	0.000311197	NR	NR	NR
Glycated haemoglobin	rs216195	G	T	0.30257	0.022881	0.0037444	9.9358e-10	159160	0.30257	0.000220956	NR	NR	NR
Glycated haemoglobin	rs2854215	T	C	0.279785	-0.022964	0.0039195	4.6686e-09	159160	0.279785	0.000212526	NR	NR	NR
Glycated haemoglobin	rs2658747	G	A	0.37861	0.015714	0.0035445	9.278e-06	159160	0.37861	0.000116188	NR	NR	NR
Glycated haemoglobin	rs8088001	G	T	0.0710048	-0.026798	0.0066814	6.0538e-05	159160	0.0710048	9.47406e-05	NR	NR	NR
Glycated haemoglobin	rs12607898	G	A	0.746665	0.026561	0.0039733	2.3204e-11	159160	0.253335	0.000266895	NR	NR	NR
Glycated haemoglobin	rs57787629	C	T	0.282869	0.019446	0.0038175	3.5125e-07	159160	0.282869	0.000153417	NR	NR	NR
Glycated haemoglobin	rs3810027	G	C	0.334511	0.01816	0.0036568	6.8355e-07	159160	0.334511	0.000146829	NR	NR	NR
Glycated haemoglobin	rs4808579	C	T	0.391746	0.049556	0.0035305	9.939e-45	159160	0.391746	0.00117034	NR	NR	NR
Glycated haemoglobin	rs10407429	A	G	0.425954	-0.027423	0.0034776	3.1479e-15	159160	0.425954	0.000367764	NR	NR	NR
Glycated haemoglobin	rs34358015	TA	T	0.709955	0.021652	0.0038163	1.3998e-08	159160	0.290045	0.000193073	NR	NR	NR
Glycated haemoglobin	rs4808072	C	T	0.580574	0.019734	0.0034929	1.6089e-08	159160	0.419426	0.000189659	NR	NR	NR
Glycated haemoglobin	rs11671760	A	G	0.205547	0.016387	0.0043228	0.00015023	159160	0.205547	8.77017e-05	NR	NR	NR
Glycated haemoglobin	rs72973028	C	A	0.172428	0.018651	0.0045866	4.7787e-05	159160	0.172428	9.92768e-05	NR	NR	NR
Glycated haemoglobin	rs2278832	G	A	0.205252	0.013934	0.0044476	0.0017307	159160	0.205252	6.3343e-05	NR	NR	NR
Glycated haemoglobin	rs75372982	G	A	0.289142	-0.025965	0.0038538	1.616e-11	159160	0.289142	0.000277141	NR	NR	NR
Glycated haemoglobin	rs12459419	T	C	0.325527	-0.027031	0.0036768	1.9658e-13	159160	0.325527	0.000320853	NR	NR	NR
Glycated haemoglobin	rs17561351	G	A	0.0638646	0.03806	0.0070837	7.7608e-08	159160	0.0638646	0.000173207	NR	NR	NR
Glycated haemoglobin	rs56397034	C	G	0.391334	-0.014175	0.0035193	5.6326e-05	159160	0.391334	9.572e-05	NR	NR	NR
Glycated haemoglobin	rs351978	G	A	0.580583	-0.013109	0.0035448	0.00021745	159160	0.419417	8.36911e-05	NR	NR	NR
Glycated haemoglobin	rs1056441	C	T	0.673079	0.015632	0.0036679	2.0279e-05	159160	0.326921	0.000107539	NR	NR	NR
Glycated haemoglobin	rs13042195	G	A	0.212833	-0.021065	0.0042217	6.0498e-07	159160	0.212833	0.000148682	NR	NR	NR
Glycated haemoglobin	rs6077396	A	G	0.50707	-0.025464	0.0034513	1.6142e-13	159160	0.49293	0.000324143	NR	NR	NR
Glycated haemoglobin	rs4431018	G	A	0.378702	0.010789	0.0035605	0.0024436	159160	0.378702	5.4776e-05	NR	NR	NR
Glycated haemoglobin	rs55966194	G	C	0.283955	-0.023677	0.003827	6.1559e-10	159160	0.283955	0.000227968	NR	NR	NR
Glycated haemoglobin	rs67897819	A	G	0.212303	0.023243	0.0043542	9.4091e-08	159160	0.212303	0.000180688	NR	NR	NR
Glycated haemoglobin	rs149142833	T	C	0.155915	0.026254	0.0047897	4.2282e-08	159160	0.155915	0.000181424	NR	NR	NR
Glycated haemoglobin	rs6014993	G	A	0.486824	0.02164	0.003459	3.9522e-10	159160	0.486824	0.000233982	NR	NR	NR
Glycated haemoglobin	rs4809556	A	G	0.595576	-0.020989	0.0035161	2.3842e-09	159160	0.404424	0.000212221	NR	NR	NR
Glycated haemoglobin	rs61138219	T	C	0.152523	-0.022238	0.0048063	3.7156e-06	159160	0.152523	0.000127845	NR	NR	NR
Glycated haemoglobin	rs35963032	T	C	0.15186	-0.015201	0.0048331	0.0016595	159160	0.15186	5.95231e-05	NR	NR	NR
Glycated haemoglobin	rs17850433	C	T	0.0119326	0.095931	0.015954	1.8241e-09	159160	0.0119326	0.000217005	NR	NR	NR
Glycated haemoglobin	rs3827181	T	C	0.345521	0.018508	0.0036295	3.4112e-07	159160	0.345521	0.000154924	NR	NR	NR
Glycated haemoglobin	rs855791	G	A	0.561167	-0.063442	0.0034793	3.2936e-74	159160	0.438833	0.00198233	NR	NR	NR
Glycated haemoglobin	rs12628032	T	C	0.304826	0.012615	0.0037399	0.00074344	159160	0.304826	6.7445e-05	NR	NR	NR
Glycated haemoglobin	rs368511931	AT	A	0.0847271	-0.041809	0.0063041	3.3205e-11	159160	0.0847271	0.000271108	NR	NR	NR
Glycated haemoglobin	rs6518681	G	A	0.90717	0.035081	0.0059633	4.0405e-09	159160	0.09283	0.000207277	NR	NR	NR
Glycated haemoglobin	rs2143918	C	A	0.470865	-0.031118	0.0034503	1.919e-19	159160	0.470865	0.000482521	0.126136	320	71.648
Note: Phenotype is the exposure that has been proxied by the genetic instruments. Variant ID, CHR and Position are the ID, chromosome and position of the genetic variant. Effect allele, other allele, effect allele freq, beta, SE, N and P are the genetic association information of the genetic variant on the exposure.
